# Supplementary material for: Mitochondrial fission induces immunoescape in solid tumors through decreasing MHC-I surface expression
Source: Nat Commun. 2022 Jul 6;13:3882. doi: 10.1038/s41467-022-31417-x (PMC9259736; doi:10.1038/s41467-022-31417-x)
Supplement: Supplementary file 3 — Supplementary Data 1 [file 41467_2022_31417_MOESM3_ESM.xlsx]

## Sheet: Clinical Samples for PDXs Used 
				Clinical Samples for PDXs Used in Figure 3
No.	Gender	Age (y)	Clinical Diagnosis	Pathological Diagnosis	TNM Stage	stage	PDX succeeded or not
HNSCC-01	Male	47	Left tongue carcinoma	Squamous cell carcinoma (Moderately differentiated)	T1N0M0	1	No
HNSCC-02	Male	66	Right buccal mucosa carcinoma	Squamous cell carcinoma (Moderately differentiated)	T2N0M0	2	No
HNSCC-03	Female	74	Left maxillary gingival carcinoma	Squamous cell carcinoma (Moderately differentiated)	T1N0M0	1	No
HNSCC-04	Female	56	Right tongue carcinoma	Squamous cell carcinoma (Highly differentiated)	T1N0M0	1	Yes
HNSCC-05	Female	54	Left tongue carcinoma	Squamous cell carcinoma (Moderately differentiated)	T4N2M0	4	No
HNSCC-06	Male	73	Left tongue carcinoma	Squamous cell carcinoma (Moderately differentiated)	T2N2M0	4	No
HNSCC-07	Male	52	Post-surgery ipsilateral lymph node metastasis of right mouth floor carcinoma	Squamous cell carcinoma (Moderately differentiated)	T2N2M0	4	No
HNSCC-08	Male	45	Right tongue carcinoma	Squamous cell carcinoma (Moderately differentiated)	T1N0M0	1	No
HNSCC-09	Female	63	Left tongue carcinoma	Squamous cell carcinoma (Highly differentiated)	T1N0M0	1	No
HNSCC-10	Male	65	Right orophary- ngeal carcinoma	Squamous cell carcinoma (Moderately differentiated)	T2N1M0	3	No
HNSCC-11	Male	49	Left mouth floor carcinoma	Squamous cell carcinoma (Highly differentiated)	T3N1M0	3	No
HNSCC-12	Male	71	Left tongue carcinoma	Squamous cell carcinoma (Poorly differentiated)	T3N2M0	4	Yes
HNSCC-13	Female	60	Total tongue carcinoma	Squamous cell carcinoma (Moderately differentiated)	T4N1M0	4	Yes
HNSCC-14	Male	56	Right tongue carcinoma	Squamous cell carcinoma (Moderately differentiated)	T2N2M0	4	No
HNSCC-15	Female	51	Left buccal mucosa carcinoma	Squamous cell carcinoma (Moderately differentiated)	T3N2M0	4	No
HNSCC-16	Female	58	Right tongue carcinoma	Squamous cell carcinoma (Highly differentiated)	T1N0M0	1	Yes
HNSCC-17	Male	39	Left mandibular gingival carcinoma	Squamous cell carcinoma (Poorly differentiated)	T4N1M0	4	No
HNSCC-18	Female	50	Left tongue carcinoma	Squamous cell carcinoma (Moderately differentiated)	T2N2M0	4	No
HNSCC-19	Male	51	Right tongue carcinoma	Squamous cell carcinoma (Poorly differentiated)	T3N1M0	3	No
HNSCC-20	Male	73	Left mouth floor carcinoma	Squamous cell carcinoma (Poorly differentiated)	T3N2M0	4	No
HNSCC-21	Male	65	Right mandibular gingival carcinoma	Squamous cell carcinoma (Highly differentiated)	T2N2M0	4	No
HNSCC-22	Male	84	Left tongue carcinoma	Squamous cell carcinoma (Highly differentiated)	T1N0M0	1	No
HNSCC-23	Female	73	Right mouth floor carcinoma	Squamous cell carcinoma (Moderately differentiated)	T3N2M0	4	No
HNSCC-24	Female	39	Total tongue carcinoma	Squamous cell carcinoma (Moderately differentiated)	T4N1M0	4	No
HNSCC-25	Male	62	Right tongue carcinoma	Squamous cell carcinoma (Highly differentiated)	T2N0M0	2	No
HNSCC-26	Male	67	Left maxillary gingival carcinoma	Squamous cell carcinoma (Moderately differentiated)	T3N1M1	4	No
HNSCC-27	Female	65	Righ buccal mucosa carcinoma	Squamous cell carcinoma (Moderately differentiated)	T2N1M0	3	No
HNSCC-28	Male	79	Left maxillary gingival carcinoma	Squamous cell carcinoma (Poorly differentiated)	T3N1M0	3	No
HNSCC-29	Male	75	Left orophary- ngeal carcinoma	Squamous cell carcinoma (Poorly differentiated)	T3N3M0	4	Yes
HNSCC-30	Male	48	Left tongue carcinoma	Squamous cell carcinoma (Highly differentiated)	T2N0M0	2	No
HNSCC-31	Female	53	Left tongue carcinoma	Squamous cell carcinoma (Highly differentiated)	T1N0M0	1	No
HNSCC-32	Female	66	Right tongue carcinoma	Squamous cell carcinoma (Moderately differentiated)	T2N2M0	4	No
HNSCC-33	Male	67	Total tongue carcinoma	Squamous cell carcinoma (Moderately differentiated)	T4N1M0	4	No
HNSCC-34	Male	60	Right mouth floor carcinoma	Squamous cell carcinoma (Moderately differentiated)	T1N1M0	3	No
HNSCC-35	Female	49	Left maxillary sinus carcinoma with brain metastasis	Squamous cell carcinoma (Poorly differentiated)	T4N1M1	4	Yes
HNSCC-36	Female	51	Right tongue carcinoma	Squamous cell carcinoma (Moderately differentiated)	T2N0M0	2	No
HNSCC-37	Male	60	Right tongue carcinoma	Squamous cell carcinoma (Moderately differentiated)	T2N1M0	3	No
HNSCC-38	Male	72	Left buccal mucosa carcinoma	Squamous cell carcinoma (Poorly differentiated)	T3N1M0	3	No
HNSCC-39	Female	59	Right maxillary gingival carcinoma	Squamous cell carcinoma (Moderately differentiated)	T3N0M0	3	No
HNSCC-40	Male	64	Left mouth floor carcinoma	Squamous cell carcinoma (Highly differentiated)	T2N0M0	2	No
HNSCC-41	Male	76	Left tongue carcinoma	Squamous cell carcinoma (Moderately differentiated)	T3N0M0	3	Yes
HNSCC-42	Female	57	Right tongue carcinoma	Squamous cell carcinoma (Poorly differentiated)	T3N1M0	3	No
HNSCC-43	Male	52	Right tongue carcinoma	Squamous cell carcinoma (Highly differentiated)	T2N0M0	2	No
HNSCC-44	Female	68	Left maxillary sinus carcinoma	Squamous cell carcinoma (Moderately differentiated)	T3N0M0	3	No
HNSCC-45	Female	64	Right buccal mucosa carcinoma	Squamous cell carcinoma (Moderately differentiated)	T2N2M0	4	No
HNSCC-46	Male	70	Left tongue carcinoma	Squamous cell carcinoma (Highly differentiated)	T2N0M0	2	No
HNSCC-47	Male	45	Left tongue carcinoma	Squamous cell carcinoma (Highly differentiated)	T1N0M0	1	No
HNSCC-48	Female	62	Total tongue carcinoma	Squamous cell carcinoma (Moderately differentiated)	T4N2M0	4	No
HNSCC-49	Female	60	Right tongue carcinoma	Squamous cell carcinoma (Moderately differentiated)	T2N1M0	3	Yes
HNSCC-50	Male	81	Left mouth floor carcinoma	Squamous cell carcinoma (Poorly differentiated)	T3N0M0	3	No
HNSCC-51	Male	75	Left maxillary sinus carcinoma	Squamous cell carcinoma (Poorly differentiated)	T4N2M0	4	No
HNSCC-52	Female	72	Right tongue carcinoma	Squamous cell carcinoma (Moderately differentiated)	T3N1M0	3	Yes
HNSCC-53	Male	73	Left tongue carcinoma	Squamous cell carcinoma (Moderately differentiated)	T2N2M0	4	No
HNSCC-54	Male	68	Right mouth floor carcinoma	Squamous cell carcinoma (Highly differentiated)	T2N0M0	2	No
HNSCC-55	Female	65	Right mandibular gingival carcinoma	Squamous cell carcinoma (Poorly differentiated)	T3N0M0	3	Yes
HNSCC-56	Female	65	Left tongue carcinoma	Squamous cell carcinoma (Moderately differentiated)	T2N0M0	2	No
HNSCC-57	Male	73	Right maxillary gingival carcinoma	Squamous cell carcinoma (Poorly differentiated)	T4N1M0	4	No
HNSCC-58	Male	70	Right tongue carcinoma	Squamous cell carcinoma (Moderately differentiated)	T2N0M0	2	No
HNSCC-59	Female	64	Left mouth floor carcinoma	Squamous cell carcinoma (Moderately differentiated)	T2N0M0	2	No
HNSCC-60	Male	67	Right maxillary sinus carcinoma	Squamous cell carcinoma (Highly differentiated)	T1N1M0	3	Yes
HNSCC-61	Male	58	Left tongue carcinoma	Squamous cell carcinoma (Highly differentiated)	T1N0M0	1	No
HNSCC-62	Female	49	Right mouth floor carcinoma	Squamous cell carcinoma (Moderately differentiated)	T2N1M0	3	No
HNSCC-63	Female	45	Right tongue carcinoma	Squamous cell carcinoma (Highly differentiated)	T2N2M0	4	No
NSCLC-01	Male	62	Left lung non small cell lung cancer	Squamous cell carcinoma (Moderately differentiated)	T2N0M0	2	No
NSCLC-02	Female	43	Left lung non small cell lung cancer	Squamous cell carcinoma (Poorly differentiated)	T4N0M0	3	No
NSCLC-03	Female	45	Right lung non small cell lung cancer with multiple bone metastases	Adenocarcinoma (Poorly differentiated)	T4N3M1	4	No
NSCLC-04	Male	55	Right lung non small cell lung cancer with brain metastasis	Adenocarcinoma (Poorly differentiated)	T4N3M1	4	No
NSCLC-05	Male	65	Right lung non small cell lung cancer	Squamous cell carcinoma (Moderately differentiated)	T3N0M0	2	No
NSCLC-06	Female	79	Right lung non small cell lung cancer	Squamous cell carcinoma (Moderately differentiated)	T4N0M0	3	Yes
NSCLC-07	Female	74	Right lung non small cell lung cancer	Squamous cell carcinoma (Moderately differentiated)	T4N3M0	3	No
NSCLC-08	Female	48	Left lung non small cell lung cancer	Adenocarcinoma (Moderately differentiated)	T2N0M0	2	No
NSCLC-09	Male	64	Right lung non small cell lung cancer	Pleomorphic carcinoma	T4N2M0	3	No
NSCLC-10	Male	63	Left lung non small cell lung cancer	Adenocarcinoma (Moderately differentiated)	T3N1M0	3	No
NSCLC-11	Male	54	Left lung non small cell lung cancer	Adenocarcinoma (Poorly differentiated)	T4N1M0	3	No
NSCLC-12	Male	72	Right lung non small cell lung cancer	Adenocarcinoma (Moderately differentiated)	T4N0M0	3	Yes
NSCLC-13	Female	63	Right lung non small cell lung cancer with brain metastasis	Adenocarcinoma (Poorly differentiated)	T4N3M1	4	No
NSCLC-14	Female	39	Left lung non small cell lung cancer with multiple bone metastases	Squamous cell carcinoma (Poorly differentiated)	T4N2M1	4	No
NSCLC-15	Female	37	Left lung non small cell lung cancer	Adenocarcinoma (Poorly differentiated)	T4N3M0	3	No
NSCLC-16	Male	55	Right lung non small cell lung cancer	Squamous cell carcinoma (Poorly differentiated)	T4N2M0	3	No
NSCLC-17	Female	38	Left lung non small cell lung cancer with multiple bone metastases	Magnocellular carcinoma of lung	T4N3M1	4	No
NSCLC-18	Female	80	Right lung non small cell lung cancer	Adenocarcinoma (Poorly differentiated)	T3N0M0	2	No
NSCLC-19	Male	47	Right lung non small cell lung cancer	Squamous cell carcinoma (Poorly differentiated)	T4N0M0	3	No
NSCLC-20	Male	52	Right lung non small cell lung cancer	Adenocarcinoma (Highly differentiated)	T2N0M0	2	Yes
NSCLC-21	Male	63	Right lung non small cell lung cancer with brain metastasis	Magnocellular carcinoma of lung	T4N2M1	4	No
NSCLC-22	Female	42	Left lung non small cell lung cancer	Squamous cell carcinoma (Moderately differentiated)	T3N1M0	3	No
NSCLC-23	Female	50	Left lung non small cell lung cancer	Adenocarcinoma (Moderately differentiated)	T3N0M0	2	No
NSCLC-24	Male	72	Right lung non small cell lung cancer	Adenocarcinoma (Moderately differentiated)	T3N1M0	3	Yes
NSCLC-25	Male	66	Left lung non small cell lung cancer	Squamous cell carcinoma (Moderately differentiated)	T4N0M0	3	No
NSCLC-26	Female	71	Left lung non small cell lung cancer	Squamous cell carcinoma (Poorly differentiated)	T4N1M0	3	No
NSCLC-27	Male	50	Right lung non small cell lung cancer	Adenocarcinoma (Moderately differentiated)	T4N2M0	3	No
NSCLC-28	Female	45	Right lung non small cell lung cancer with brain metastasis	Squamous cell carcinoma (Poorly differentiated)	T4N1M1	4	Yes
NSCLC-29	Female	59	Left lung non small cell lung cancer	Magnocellular carcinoma of lung	T4N3M0	3	No
NSCLC-30	Female	67	Left lung non small cell lung cancer	Adenocarcinoma (Moderately differentiated)	T3N1M0	3	Yes
NSCLC-31	Male	53	Left lung non small cell lung cancer with bilateral lung metastases and multiple bone metastases	Squamous cell carcinoma (Poorly differentiated)	T4N2M1	4	No
NSCLC-32	Female	72	Right lung non small cell lung cancer	Adenocarcinoma (Moderately differentiated)	T4N2M0	3	No
