# Supplementary material for: Mitochondrial fission induces immunoescape in solid tumors through decreasing MHC-I surface expression
Source: Nat Commun. 2022 Jul 6;13:3882. doi: 10.1038/s41467-022-31417-x (PMC9259736; doi:10.1038/s41467-022-31417-x)
Supplement: Supplementary file 4 — Supplementary Data 2 [file 41467_2022_31417_MOESM4_ESM.xlsx]

## Sheet: Clinical Samples for Co-culture
		Clinical Samples for Co-culture Used in Figure 4
No.	Gender	Age (y)	Clinical Diagnosis	Pathological Diagnosis	TMN Stage	stage
HNSCC-64	Male	69	Left mandibular gingival carcinoma	Squamous cell carcinoma (Highly differentiated)	T2N2M0	4
HNSCC-65	Female	63	Left tongue carcinoma	Squamous cell carcinoma (Highly differentiated)	T1N0M0	1
HNSCC-66	Female	47	Left tongue carcinoma	Squamous cell carcinoma (Moderately differentiated)	T1N2M0	4
HNSCC-67	Male	54	Bilateral mouth floor carcinoma	Squamous cell carcinoma (Moderately differentiated)	T4N2M0	4
HNSCC-68	Female	72	Left tongue carcinoma	Squamous cell carcinoma (Highly differentiated)	T2N0M0	2
HNSCC-69	Female	51	Right buccal mucosa carcinoma	Squamous cell carcinoma (Highly differentiated)	T4N2M0	4
HNSCC-70	Male	47	Right tongue carcinoma	Squamous cell carcinoma (Moderately differentiated)	T4N0M0	4
HNSCC-71	Male	44	Post-surgery recurrent oropharyngeal carcinoma of right tongue carcinoma	Squamous cell carcinoma (Highly differentiated)	T4N0M0	4
HNSCC-72	Male	69	Right mandibular gingival carcinoma	Squamous cell carcinoma (Highly differentiated)	T3N0M0	3
HNSCC-73	Male	55	Post-surgery ipsilateral lymph node metastasis of left mandibular gingival carcinoma	Squamous cell carcinoma (Moderately differentiated)	T1N1M0	3
HNSCC-74	Female	60	Left buccal mucosa carcinoma	Squamous cell carcinoma (Moderately differentiated)	T2N0M0	2
HNSCC-75	Female	72	Right tongue carcinoma	Squamous cell carcinoma (Poorly differentiated)	T3N0M0	3
HNSCC-76	Male	55	Left maxillary gingival carcinoma	Squamous cell carcinoma (Moderately differentiated)	T2N0M0	2
HNSCC-77	Male	60	Left tongue carcinoma	Squamous cell carcinoma (Highly differentiated)	T1N0M0	1
HNSCC-78	Male	62	Left mouth floor carcinoma	Squamous cell carcinoma (Moderately differentiated)	T2N1M0	3
HNSCC-79	Female	50	Right tongue carcinoma	Squamous cell carcinoma (Moderately differentiated)	T2N0M0	2
HNSCC-80	Male	47	Right oropharyngeal carcinoma	Squamous cell carcinoma (Moderately differentiated)	T2N2M0	4
HNSCC-81	Female	78	Left tongue carcinoma with lung metastasis	Squamous cell carcinoma (Poorly differentiated)	T3N1M1	4
HNSCC-82	Male	63	Total tongue carcinoma	Squamous cell carcinoma (Moderately differentiated)	T4N1M0	4
HNSCC-83	Male	55	Left tongue carcinoma	Squamous cell carcinoma (Poorly differentiated)	T4N1M0	4
HNSCC-84	Male	57	Right maxillary gingival carcinoma	Squamous cell carcinoma (Moderately differentiated)	T2N2M0	4
HNSCC-85	Female	69	Right tongue carcinoma	Squamous cell carcinoma (Highly differentiated)	T1N0M0	1
HNSCC-86	Female	50	Left tongue carcinoma	Squamous cell carcinoma (Moderately differentiated)	T2N0M0	2
HNSCC-87	Male	57	Left mouth floor carcinoma	Squamous cell carcinoma (Moderately differentiated)	T3N0M0	3
HNSCC-88	Male	61	Right mandibular gingival carcinoma	Squamous cell carcinoma (Moderately differentiated)	T3N0M0	3
HNSCC-89	Female	80	Left tongue carcinoma	Squamous cell carcinoma (Moderately differentiated)	T2N0M0	2
HNSCC-90	Male	71	Left maxillary gingival carcinoma	Squamous cell carcinoma (Moderately differentiated)	T2N1M0	3
HNSCC-91	Male	49	Right oropharyngeal carcinoma	Squamous cell carcinoma (Poorly differentiated)	T4N1M0	4
HNSCC-92	Female	75	Left buccal mucosa carcinoma	Squamous cell carcinoma (Moderately differentiated)	T3N2M0	4
HNSCC-93	Female	68	Left maxillary sinus carcinoma	Squamous cell carcinoma (Poorly differentiated)	T2N2M0	4
HNSCC-94	Male	53	Right tongue carcinoma	Squamous cell carcinoma (Moderately differentiated)	T2N1M0	3
HNSCC-95	Female	79	Right tongue carcinoma	Squamous cell carcinoma (Highly differentiated)	T1N1M0	3
HNSCC-96	Male	61	Left mouth floor carcinoma	Squamous cell carcinoma (Poorly differentiated)	T3N1M0	3
HNSCC-97	Male	60	Left maxillary gingival carcinoma	Squamous cell carcinoma (Moderately differentiated)	T2N0M0	2
HNSCC-98	Male	77	Total tongue carcinoma	Squamous cell carcinoma (Moderately differentiated)	T4N3M0	4
HNSCC-99	Female	60	Right buccal mucosa carcinoma	Squamous cell carcinoma (Highly differentiated)	T2N0M0	2
HNSCC-100	Female	76	Right tongue carcinoma	Squamous cell carcinoma (Moderately differentiated)	T3N0M0	3
HNSCC-101	Male	50	Right mouth floor carcinoma	Squamous cell carcinoma (Moderately differentiated)	T2N2M0	4
HNSCC-102	Male	48	Left buccal mucosa carcinoma	Squamous cell carcinoma (Moderately differentiated)	T2N0M0	2
HNSCC-103	Male	71	Right tongue carcinoma	Squamous cell carcinoma (Highly differentiated)	T1N0M0	1
HNSCC-104	Female	70	Right tongue carcinoma	Squamous cell carcinoma (Highly differentiated)	T1N0M0	1
HNSCC-105	Female	55	Left tongue carcinoma	Squamous cell carcinoma (Moderately differentiated)	T2N1M0	3
HNSCC-106	Male	45	Bilateral mouth floor carcinoma	Squamous cell carcinoma (Poorly differentiated)	T4N1M0	4
HNSCC-107	Male	69	Left buccal mucosa carcinoma	Squamous cell carcinoma (Moderately differentiated)	T3N0M0	3
HNSCC-108	Female	75	Left maxillary gingival carcinoma	Squamous cell carcinoma (Highly differentiated)	T2N0M0	2
HNSCC-109	Male	70	Right tongue carcinoma	Squamous cell carcinoma (Highly differentiated)	T1N0M0	1
NSCLC-33	Male	53	Right lung non small cell lung cancer	Squamous cell carcinoma (Moderately differentiated)	T3N1M0	3
NSCLC-34	Female	64	Right lung non small cell lung cancer	Adenocarcinoma (Poorly differentiated)	T4N0M0	3
NSCLC-35	Female	40	Left lung non small cell lung cancer	Squamous cell carcinoma (Poorly differentiated)	T4N2M0	3
NSCLC-36	Female	52	Left lung non small cell lung cancer	Magnocellular carcinoma of lung	T4N1M0	3
NSCLC-37	Male	78	Right lung non small cell lung cancer with brain metastasis	Adenocarcinoma (Poorly differentiated)	T4N2M1	4
NSCLC-38	Male	57	Left lung non small cell lung cancer	Adenocarcinoma (Poorly differentiated)	T3N2M0	3
NSCLC-39	Female	52	Right lung non small cell lung cancer	Squamous cell carcinoma (Moderately differentiated)	T4N0M0	3
NSCLC-40	Female	60	Right lung non small cell lung cancer	Squamous cell carcinoma (Moderately differentiated)	T3N1M0	3
NSCLC-41	Male	71	Right lung non small cell lung cancer with brain metastasis	Adenocarcinoma (Poorly differentiated)	T4N2M1	4
NSCLC-42	Female	70	Right lung non small cell lung cancer	Adenocarcinoma (Moderately differentiated)	T4N0M0	3
NSCLC-43	Female	57	Left lung non small cell lung cancer	Squamous cell carcinoma (Poorly differentiated)	T3N0M0	3
NSCLC-44	Female	62	Left lung non small cell lung cancer	Adenocarcinoma (Moderately differentiated)	T4N1M0	3
NSCLC-45	Male	45	Right lung non small cell lung cancer	Adenocarcinoma (Moderately differentiated)	T4N2M0	3
NSCLC-46	Male	70	Right lung non small cell lung cancer	Squamous cell carcinoma (Moderately differentiated)	T4N0M0	3
NSCLC-47	Female	65	Right lung non small cell lung cancer with multiple bone metastases	Squamous cell carcinoma (Poorly differentiated)	T4N2M1	4
NSCLC-48	Female	50	Right lung non small cell lung cancer	Adenocarcinoma (Moderately differentiated)	T3N1M0	3
NSCLC-49	Male	55	Left lung non small cell lung cancer	Magnocellular carcinoma of lung	T3N0M0	3
NSCLC-50	Female	59	Right lung non small cell lung cancer	Squamous cell carcinoma (Moderately differentiated)	T2N0M0	2
NSCLC-51	Female	73	Right lung non small cell lung cancer	Squamous cell carcinoma (Poorly differentiated)	T4N1M0	3
NSCLC-52	Male	70	Left lung non small cell lung cancer	Adenocarcinoma (Moderately differentiated)	T3N0M0	3
NSCLC-53	Male	53	Left lung non small cell lung cancer	Squamous cell carcinoma (Moderately differentiated)	T4N0M0	3
NSCLC-54	Male	60	Right lung non small cell lung cancer	Adenocarcinoma (Moderately differentiated)	T4N1M0	3
NSCLC-55	Male	62	Left lung non small cell lung cancer	Adenocarcinoma (Poorly differentiated)	T3N1M0	3
NSCLC-56	Male	58	Right lung non small cell lung cancer	Squamous cell carcinoma (Poorly differentiated)	T4N1M0	3
NSCLC-57	Female	50	Left lung non small cell lung cancer	Adenocarcinoma (Moderately differentiated)	T3N1M0	3
NSCLC-58	Female	47	Left lung non small cell lung cancer	Adenocarcinoma (Poorly differentiated)	T4N0M0	3
NSCLC-59	Male	57	Right lung non small cell lung cancer with multiple bone metastases	Squamous cell carcinoma (Moderately differentiated)	T3N1M1	4
NACLC-60	Female	66	Right lung non small cell lung cancer	Adenocarcinoma (Moderately differentiated)	T4N2M0	4
