# Supplementary material for: Mitochondrial fission induces immunoescape in solid tumors through decreasing MHC-I surface expression
Source: Nat Commun. 2022 Jul 6;13:3882. doi: 10.1038/s41467-022-31417-x (PMC9259736; doi:10.1038/s41467-022-31417-x)
Supplement: Supplementary file 6 — Source Data [file 41467_2022_31417_MOESM6_ESM.xlsx]

## Sheet: Fig1B 
Fig1B-MHC I
>5 years	<5 years
9	9		P value	<0.0001
9	1
2	9
6	1
2	9
2	3
2	4
9	3
9	9
3	3
9	9
9	2
9	9
9	2
9	9
6	2
6	1
6	1
9	6
9	1
9	6
9	6
9	4
9	3
6	6
6	3
9	3
9	6
6	9
1	2
9	2
1	6
	2
	6
	2
	6
	1
	9
	1
	6
	1
	6
	2
	9
	3
	6
	3
	9
	6
	3
	6
	2
	6
	2
	2
	9
	1
	1
	9
	1
	9
	4
	3
	9
	2
	2
	9
	1
	1
	4
	9
	3
	6
	3
	6
	2
	1
	1
	6
	1
	1
	1
	6
	1
	1
	9
	1
	1
	9
	1
	4
	3
	4
	3
	3

## Sheet: Fig1C
Fig1C-DRP-1
>5 years	<5 years		Table Analyzed	Fig1C-DRP-1
6	3		P value	0.0173
1	9
3	3
0	9
9	3
9	6
9	6
1	9
0	2
9	9
6	2
6	9
6	2
6	9
0	2
1	9
2	6
3	6
6	1
1	6
1	1
0	1
0	6
0	9
0	1
0	9
2	9
1	9
4	0
9	9
3	9
9	9
	9
	6
	9
	4
	6
	2
	6
	2
	6
	3
	6
	3
	6
	0
	9
	3
	3
	9
	2
	9
	2
	9
	9
	1
	6
	6
	1
	9
	1
	6
	6
	3
	6
	6
	1
	6
	6
	9
	1
	6
	1
	6
	1
	6
	9
	6
	6
	9
	3
	9
	0
	4
	3
	0
	3
	3
	9
	4
	2
	4
	2
	4
	3

## Sheet: Fig1D
Spearman order correlation analysis of MHC-I and pSer616 DRP-1 association in HNSCC, NSCLC and melanoma based on IHC score.
HNSCC						NSCLC						melanoma
9	0					3	4					6	0
9	0					3	2					6	6
6	0					6	0					6	2
6	0					9	0					6	6
6	1		P value	<0.0001		9	0		P value	<0.0001		9	6		P value	<0.0001
6	1					9	1					9	6
9	1					9	0					9	6
9	1					9	1					9	6
9	0					9	0					9	0
9	1					9	0					9	1
9	1					9	1					3	9
9	1					6	1					2	9
6	2					9	0					1	9
6	2					9	0					9	0
9	3					6	1					9	0
6	3					6	3					6	0
6	0					9	0					9	0
9	3					9	4					9	6
6	3					9	0					9	0
6	2					9	0					9	1
9	2					9	0					9	0
6	4					9	1					9	6
6	0					9	0					6	0
6	0					9	1					9	0
9	0					9	2					9	6
6	0					1	4					9	6
6	1					1	4					6	6
6	1					1	3					9	6
6	1					2	2					1	6
6	1					2	4					2	9
9	2					2	3					4	9
9	2					6	6					1	9
9	2					6	9					1	9
9	2					2	9					1	9
9	3					3	9					1	6
9	3					3	9					1	9
9	3					4	9					1	9
9	3					1	9					3	9
6	4					2	9					1	6
9	1					1	6					1	9
9	2					1	6					1	9
6	0					1	9					1	9
6	0					1	9					1	9
6	0					1	6					1	9
9	0					2	9					2	9
9	0					2	6					4	9
9	0					2	6					1	9
9	1					2	9					1	9
9	1					1	9					1	9
9	1					3	6					1	9
9	6					3	9					1	9
6	3					3	9					1	9
6	2					3	9					1	6
6	1					2	9					4	2
9	0					3	9					3	3
9	6					1	9					1	1
9	6					1	9					1	4
9	6					1	6					2	2
9	6					1	9					2	0
9	6					2	9
3	3					2	4
3	4					2	3
3	4
4	2
4	2
1	4
1	3
1	3
1	3
1	4
1	3
1	0
9	0
9	1
1	9
1	9
1	6
2	6
3	6
3	6
4	9
1	6
1	6
2	6
2	6
3	6
4	6
1	9
1	6
1	6
2	9
2	9
2	9
3	9
3	9
3	6
2	6
1	6
1	6
1	6
2	9
2	9
2	9
2	9
3	9
3	9
3	9
4	6
1	6
1	6
1	6
2	9
2	9
2	9
3	9
3	9
3	6
4	6
1	9
1	9
1	9
1	9
2	9
2	9
2	9
2	9
3	9

## Sheet: Fig1E
Kaplan-Meier survival curves for HNSCC, NSCLC and melanoma patients are plotted for pSer616 DRP-1 and MHC-I expression. Survival differences were analyzed using log-rank test.
HNSCC											NSCLC										melanoma
month	survival	MHCI	DRP1	sex	age	node	stage	MHCI division	DRP1 divison		month	survival	MHC-I	DRP-1	sex	MHC-I division	DRP-1 division	age	node	stage	month	survival	MHC-1	DRP-1	gender	age	node	stage	MHC-1 division	DRP-1 division	60 months
10	1	9	0	1	0	1	1	1	0		10	1	6	0	0	1	0	0	1	1	15	1	9	0	0	0	1	1	1	0	1
12	1	9	0	1	0	1	1	1	0		15	1	9	0	1	1	0	1	1	1	16	1	9	0	0	1	1	1	1	0	1
15	1	6	0	0	1	1	1	1	0		10	1	9	0	0	1	0	1	1	1	17	1	6	0	1	0	1	1	1	0	1
17	1	6	0	1	1	1	1	1	0		18	1	9	1	1	1	0	1	1	1	24	1	9	0	0	1	1	1	1	0	1
19	1	6	1	1	1	1	1	1	0		22	1	9	0	1	1	0	0	1	1	25	1	9	6	0	0	1	1	1	1	1
20	1	6	1	0	1	1	1	1	0		24	1	9	1	1	1	0	1	0	1	26	1	9	0	0	1	1	1	1	0	1
22	1	9	1	1	0	1	1	1	0		25	1	9	0	0	1	0	1	0	1	28	1	9	1	1	0	1	1	1	0	1
25	1	9	1	1	1	1	1	1	0		27	1	9	0	1	1	0	1	0	1	34	1	9	0	0	1	1	1	1	0	1
27	1	9	0	1	1	1	1	1	0		32	1	9	1	1	1	0	1	0	1	36	1	9	6	1	0	1	1	1	1	1
29	1	9	1	0	0	1	1	1	0		42	1	6	1	1	1	0	0	0	1	37	1	6	0	0	1	1	1	1	0	1
30	1	9	1	1	1	1	1	1	0		36	1	9	0	0	1	0	1	0	1	39	1	9	0	1	0	1	1	1	0	1
32	1	9	1	1	1	1	1	1	0		40	1	9	0	1	1	0	1	0	1	55	1	9	6	0	1	1	1	1	1	1
33	1	6	2	0	0	1	1	1	0		42	1	6	1	1	1	0	0	0	1	45	1	6	0	1	0	1	1	1	0	1
34	1	6	2	1	1	1	1	1	0		43	1	6	3	1	1	0	1	0	0	40	1	6	6	0	1	1	1	1	1	1
35	1	9	3	1	1	1	1	1	0		45	1	9	0	0	1	0	0	0	0	52	1	6	2	1	0	1	0	1	0	1
35	1	6	3	1	0	1	1	1	0		55	1	9	4	1	1	0	1	0	0	59	1	6	6	0	1	1	0	1	1	1
36	1	6	0	0	1	1	1	1	0		67	0	9	0	1	1	0	1	0	0	54	1	9	6	1	0	1	0	1	1	1
37	1	9	3	1	0	1	1	1	0		72	1	9	0	0	1	0	1	0	0	55	1	9	6	0	1	1	0	1	1	1
38	1	6	3	1	1	1	1	1	0		80	1	9	0	1	1	0	0	0	0	58	1	9	6	1	0	1	0	1	1	1
39	1	6	2	1	0	1	1	1	0		72	0	9	1	1	1	0	1	0	0	63	0	9	6	0	1	1	0	1	1	0
40	1	9	2	0	1	0	1	1	0		80	0	9	0	1	1	0	1	0	0	67	0	9	0	1	0	1	0	1	0	0
41	1	6	4	1	0	0	1	1	0		82	0	9	1	1	1	0	0	0	0	70	0	9	1	0	1	1	0	1	0	0
42	1	6	0	1	1	0	1	1	0		85	0	9	2	1	1	0	1	0	0	80	1	9	6	1	0	1	0	1	1	0
43	1	6	0	0	1	0	1	1	0		87	0	6	6	1	1	1	0	0	0	86	0	6	6	0	1	1	0	1	1	0
44	1	9	0	0	0	0	1	1	0		92	0	6	9	1	1	1	1	0	0	100	0	9	6	0	0	0	1	1	1	0
45	1	6	0	1	1	0	1	1	0		6	1	3	4	0	0	0	1	1	1	5	1	3	9	1	0	1	1	0	1	1
47	1	6	1	1	1	0	1	1	0		7	1	3	2	0	0	0	1	1	1	6	1	2	9	1	0	1	1	0	1	1
49	1	6	1	0	0	0	1	1	0		7	1	1	4	1	0	0	0	1	1	7	1	1	9	0	0	1	1	0	1	1
49	1	6	1	1	1	0	1	1	0		6	1	1	4	0	0	0	1	1	1	8	1	1	6	0	1	1	1	0	1	1
50	1	6	1	1	0	0	1	1	0		9	1	1	3	1	0	0	1	1	1	9	1	2	9	1	0	1	1	0	1	1
52	1	9	2	1	1	0	1	1	0		10	1	2	2	1	0	0	1	1	1	9	1	4	9	1	0	1	1	0	1	1
53	1	9	2	0	0	0	1	1	0		12	1	2	4	1	0	0	0	1	1	10	1	1	9	0	0	1	1	0	1	1
54	1	9	2	1	1	0	1	1	0		15	1	2	3	1	0	0	1	1	1	12	1	1	9	0	1	1	1	0	1	1
55	1	9	2	1	1	0	1	1	0		17	1	2	9	1	0	1	1	1	1	16	1	1	9	0	0	1	1	0	1	1
57	1	9	3	1	0	0	0	1	0		19	1	3	9	0	0	1	1	1	1	17	1	1	6	0	0	1	1	0	1	1
58	1	9	3	0	1	0	0	1	0		20	1	3	9	1	0	1	1	1	1	18	1	1	9	1	0	1	1	0	1	1
59	1	9	3	1	0	0	0	1	0		21	1	4	9	1	0	1	1	1	1	19	1	1	9	1	1	1	1	0	1	1
62	0	9	3	1	1	0	0	1	0		22	1	1	9	1	0	1	0	1	1	21	1	3	9	0	0	1	0	0	1	1
65	0	6	4	1	0	0	0	1	0		22	1	2	9	0	0	1	1	1	1	23	1	1	6	1	1	1	0	0	1	1
67	0	9	1	0	1	0	0	1	0		23	1	1	6	1	0	1	1	1	1	25	1	1	9	0	0	1	0	0	1	1
69	0	9	2	1	0	0	0	1	0		25	1	1	6	1	0	1	0	1	1	27	1	1	9	1	0	1	0	0	1	1
70	0	6	0	1	1	0	0	1	0		27	1	1	9	1	0	1	1	1	1	29	1	1	9	0	1	1	0	0	1	1
72	1	6	0	0	1	0	0	1	0		29	1	1	9	1	0	1	0	1	0	31	1	1	9	1	0	1	0	0	1	1
73	0	6	0	1	1	0	0	1	0		31	1	1	6	1	0	1	1	1	0	33	1	1	9	0	1	1	0	0	1	1
75	0	9	0	1	0	0	0	1	0		33	1	2	9	0	0	1	1	1	0	33	1	2	9	1	0	0	0	0	1	1
77	0	9	0	1	1	0	0	1	0		35	1	2	6	1	0	1	1	1	0	34	1	4	9	0	0	0	0	0	1	1
78	0	9	0	0	1	0	0	1	0		37	1	2	6	1	0	1	0	1	0	35	1	1	9	1	0	0	0	0	1	1
79	0	9	1	1	1	0	0	1	0		39	1	2	9	0	0	1	1	1	0	36	1	1	9	0	0	0	0	0	1	1
80	1	9	1	1	0	0	0	1	0		40	1	1	9	1	0	1	1	1	0	38	1	1	9	1	1	0	0	0	1	1
82	0	9	1	0	1	0	0	1	0		42	1	3	6	1	0	1	0	1	0	39	1	1	9	0	0	0	0	0	1	1
83	0	9	6	1	1	0	0	1	1		45	1	3	9	0	0	1	1	1	0	40	1	1	9	1	0	0	0	0	1	1
84	0	6	3	1	1	0	0	1	0		47	1	3	9	1	0	1	1	1	0	43	1	1	9	0	0	0	0	0	1	1
86	0	6	2	1	0	0	0	1	0		49	1	3	9	0	0	1	0	1	0	45	1	1	6	1	1	0	0	0	1	1
89	0	6	1	0	1	0	0	1	0		53	1	2	9	1	0	1	1	1	0	47	1	4	2	1	0	0	0	0	0	1
90	0	9	0	1	1	0	0	1	0		57	1	3	9	1	0	1	1	0	0	50	1	3	3	1	0	0	0	0	0	1
91	1	9	6	1	1	0	0	1	1		58	1	1	9	1	0	1	0	0	0	55	1	1	1	1	1	0	0	0	0	1
92	0	9	6	0	0	0	0	1	1		58	1	1	9	0	0	1	1	0	0	70	0	1	4	1	0	0	0	0	0	0
94	0	9	6	1	1	0	0	1	1		59	1	1	6	1	0	1	1	0	0	76	1	2	2	1	0	0	0	0	0	0
95	0	9	6	1	1	0	0	1	1		72	0	1	9	0	0	1	0	0	0	100	0	2	0	1	0	0	0	0	0	0
96	0	9	6	1	0	0	0	1	1		80	1	2	9	1	0	1	0	0	0
97	0	9	0	0	1	0	0	1	0		85	0	2	4	1	0	0	0	0	0
100	0	9	1	1	0	0	0	1	0		100	0	2	3	0	0	0	1	0	0
6	1	3	3	1	1	1	1	0	0													MHC-I			pSer616 DRP-1
7	1	3	4	0	0	1	1	0	0		MHC-I			pSer616 DRP-1								P value	0.0076		P value	0.0138
8	1	3	4	1	1	1	1	0	0		P value	0.0392		P value	0.0021
8	1	4	2	0	1	1	1	0	0
9	1	4	2	1	0	1	1	0	0
10	1	1	4	0	1	1	1	0	0
11	1	1	3	1	0	1	1	0	0
12	1	1	3	1	1	1	1	0	0
13	1	1	3	0	1	1	1	0	0
14	1	1	4	1	0	1	1	0	0
16	1	1	3	0	1	1	1	0	0
16	1	1	0	1	0	1	1	0	0
17	1	1	9	0	1	1	1	0	1
18	1	1	9	1	0	1	1	0	1
18	1	1	6	0	1	1	1	0	1
19	1	2	6	1	1	1	1	0	1
20	1	3	6	1	0	1	1	0	1
22	1	3	6	0	1	1	1	0	1
23	1	4	9	1	1	1	1	0	1
24	1	1	6	0	0	1	1	0	1
25	1	1	6	1	1	1	1	0	1
26	1	2	6	0	1	1	1	0	1
27	1	2	6	1	0	1	1	0	1
28	1	3	6	0	1	1	1	0	1
29	1	4	6	1	0	1	1	0	1
30	1	1	9	0	1	1	1	0	1
31	1	1	6	1	0	1	1	0	1
32	1	1	6	1	1	1	1	0	1
33	1	2	9	0	1	1	1	0	1
33	1	2	9	1	0	1	1	0	1
34	1	2	9	0	1	1	1	0	1
35	1	3	9	1	1	1	1	0	1
36	1	3	9	0	0	1	1	0	1
37	1	3	6	1	1	1	0	0	1
38	1	2	6	0	0	1	0	0	1
39	1	1	6	1	1	1	0	0	1
40	1	1	6	0	0	1	0	0	1
41	1	1	6	1	1	1	0	0	1
42	1	2	9	0	1	1	0	0	1
43	1	2	9	1	0	1	0	0	1
44	1	2	9	0	1	1	0	0	1
44	1	2	9	1	1	1	0	0	1
46	1	3	9	0	0	1	0	0	1
47	1	3	9	1	1	1	0	0	1
48	1	3	9	1	1	1	0	0	1
49	1	4	6	0	0	1	0	0	1
50	1	1	6	1	1	1	0	0	1
51	1	1	6	1	0	1	0	0	1
51	1	1	6	0	1	1	0	0	1
52	1	2	9	1	0	1	0	0	1
53	1	2	9	0	1	1	0	0	1
54	1	2	9	1	0	1	0	0	1
55	1	3	9	1	1	0	0	0	1
56	1	3	9	0	0	0	0	0	1
57	1	3	6	1	1	0	0	0	1
57	1	4	6	0	0	0	0	0	1
58	1	1	9	1	1	0	0	0	1
59	1	1	9	1	0	0	0	0	1
62	0	1	9	0	1	0	0	0	1
65	0	1	9	1	0	0	0	0	1
69	1	2	9	0	1	0	0	0	1
70	1	2	9	1	0	0	0	0	1
72	1	2	9	1	1	0	0	0	1
80	1	2	9	0	0	0	0	0	1
97	0	3	9	0	1	0	0	0	1
MHC-I			pSer616 DRP-1
P value	<0.0001		P value	<0.0001

## Sheet: Fig2A
Tumor volume measurements after subcutaneous implantation, arrow indicates the time of Mdivi-1 or DMSO treatment
Days	DMSO			Mdivi-1
5	2	20	0	0	0	0
7	40	80	20	2	18	5
9	80	50	170	20	10	40
11	150	200	100	60	40	80
13	240	350	200	100	60	160
15	400	520	300	160	200	140
17	550	620	470	160	260	200
19	625	550	700	240	160	300
21	750	850	600	220	260	300
P value	0.0124

## Sheet: Fig2B
Weights of harvested tumors
DMSO	Mdivi-1							z
0.63	0.32
0.83	0.22
0.52	0.26
0.61	0.43
0.69	0.35
0.7	0.2
P value	<0.0001

## Sheet: Fig2D
Membrane expression of H-2Kb and SIINFEKL-H-2Kb complex of isolated primary cancer cells from harvested tumors by flow cytometry
DMSO	Mdivi-1		Table Analyzed	H2kb
47.6	74.6		P value	<0.0001
42.6	70
52.6	78.6
42.4	74.8
46.8	72.2
DMSO	Mdivi-1		Table Analyzed	ova
12.5	35.2		P value	<0.0001
16.5	32.4
22.9	38.9
14.6	36.4
18.9	37.2

## Sheet: Fig2E
IFN-γ-producing CTLs as quantified by ELISpot
DMSO	Mdivi-1		Column B	Mdivi-1
2	42		vs.	vs.
1	55		Column A	DMSO
6	42		P value	<0.0001
3	40
4	52
10	50

## Sheet: Fig2F
The isolated tumor-infiltrated CD8+ T cells were stained with anti-OVA-H-2Kb tetramer and anti-CD8a, and the percentages of infiltrated OVA-specific CTLs were quantified by flow cytometry
DMSO	Mdivi-1
11.6	29.2
9.6	25.3
13.6	33.2
P value	0.0012

## Sheet: Fig2H
Kaplan-Meier survival curve was plotted for tail vein tumor inoculation model, and survival difference was analyzed using log-rank test
Days	DMSO	Mdivi-1
20	1
20	1
20	1
25	1
25	1
30	1
30		1
35		1
40		1
45		1
50		1
55		1
P value	0.0012

[truncated: 57 more sheets: Fig3B, Fig3C, Fig3D, Fig3E, Fig3G, Fig3H-I, Fig4B, Fig4C, Fig4D, Fig4F, Fig4G, Fig4H, Fig5C, Fig5D, Figure 5E, Fig5F, Fig5G, Fig6J, Fig6K, Fig6L …]
